# Supplementary material for: Can Medical Devices Help Mitigate Global Environmental Change Effects on Human and Animal Health? A Pilot Study
Source: Int J Environ Res Public Health. 2022 Nov 29;19(23):15936. doi: 10.3390/ijerph192315936 (PMC9739580; doi:10.3390/ijerph192315936)
Supplement: Supplementary file 1 [file ijerph-19-15936-s001.zip]

Archive with 1 entries (1 files):
- ijerph-2028775-supplementary.pdf
